# Supplementary material for: Emergence of non-susceptibility during persistent Pseudomonas aeruginosa bacteraemia in haematopoietic cell transplant recipients and haematological malignancy patients
Source: JAC Antimicrob Resist. 2021 Aug 20;3(3):dlab125. doi: 10.1093/jacamr/dlab125 (PMC8519295; doi:10.1093/jacamr/dlab125)
Supplement: dlab125_Supplementary_Data [file dlab125_supplementary_data.zip › Table_S1.xlsx]

## Sheet: ST 1
Table S1. Characteristics of BSI episodes in the non-HCT/HM patient population
and comparisont to HCT/HM patient group
	Population
Characteristic	non-HCT/HM, Na (%)	HCT/HM, Na (%)	PValue
Median Age (years)	61 (22-92)	61.5 (21-80)	>0.5
Genderb
Male	34 (65.4)	60 (65.2)	>0.5
Female	18 (34.6)	32 (34.8)
CVC at onset of BSI
Yes	25 (40.3)	84 (82.3)	< 0.0001
No	36 (58)	18 (17.7)
≥1 mg/kg/day prednisone (or equivalent)
Yes	0 (0)	19 (18.6)	< 0.0001
No	61(100)	83 (81.4)
Solid organ transplant recipient
Yes	5 (8.2)	NA	NA
No	56 (91.8)	NA
Antipseudomonal antibiotic in previous 90 days
Yes	25 (41)	82 (80.4)	< 0.0001
No	36 (59)	20 (19.6)
Appropriate empiric antibiotics
Yes	41 (67.2)	83 (81.4)	0.06
No	20 (32.8)	19 (18.6)
Hospital associated Infection
Yes	35 (57.4)	77 (75.5)	0.02
No	26 (42.6)	25 (24.5)
Concomicant pneumonia
Yes	11 (18)	36 (35.3)	0.02
No	50 (82)	66 (64.7)
MDR P. aeruginosa
Yes	4 (6.5)	22 (21.6)	0.01
No	57 (93.4)	80 (78.4)
Neutropenia
Yes	2 (3.3)	68 (66.7)	< 0.0001
No	59 (96.7)	34 (33.3)
Abbreviations: HCT, hematopoetic cell transplant; HM, hematologic malignancy; CVC, central venous cather; NA,
not applicable;BSI, bloodstream infection; MDR, multidrug resistant
a non-HCT/HM = 61, HCT/HM = 102
b non-HCT/HM = 52, HCT/HM =92
