# Supplementary material for: Emergence of non-susceptibility during persistent Pseudomonas aeruginosa bacteraemia in haematopoietic cell transplant recipients and haematological malignancy patients
Source: JAC Antimicrob Resist. 2021 Aug 20;3(3):dlab125. doi: 10.1093/jacamr/dlab125 (PMC8519295; doi:10.1093/jacamr/dlab125)
Supplement: dlab125_Supplementary_Data [file dlab125_supplementary_data.zip › Table_S2.xlsx]

## Sheet: Sheet1
Table S2. Characteristics of non-HCT/HM patients with persistent BSI
at the time of BSI onset (N=8)
Characteristic	N (%)
Gender
Male	6 (75)
Female	2 (25)
Neutropenic	0
≥ 1 mg/kg/day prednisone (or equivalent)	0
Hospital associated infection	6 (75)
MDR strain	0
CVC in place	3 (37.5)
CVC removed within 48 hours of BSI onset	1 (33.3)
Potential source of BSI
Endovascular	4 (50)
Intraabdominal	2 (25)
Pneumonia	1 (12.5)
Urinary tract	1 (12.5)
Antipseudomal antibiotic exposure in previous 90 daysa	1 (12.5)
Antibiotic at time of BSI onsetb	3 (37.5)
a cefepime
b cefazolin, cefuroxime, piperacillin-tazobactam
