# Supplementary material for: Emergence of non-susceptibility during persistent Pseudomonas aeruginosa bacteraemia in haematopoietic cell transplant recipients and haematological malignancy patients
Source: JAC Antimicrob Resist. 2021 Aug 20;3(3):dlab125. doi: 10.1093/jacamr/dlab125 (PMC8519295; doi:10.1093/jacamr/dlab125)
Supplement: dlab125_Supplementary_Data [file dlab125_supplementary_data.zip › Table_S3.xlsx]

## Sheet: ST 2
Table S3. Persistent BSI episodes in non-HCT/HM patients
		Susceptibilitiesa
Patient	Culture Day	CPM	CAZ	CIP	GM	MPM	P-T	TB	Breakthrough antibiotic	Treatment	21-day mortality
Patient 1											N
Isolate 1	0	S	S	S	S	I	S	S	P-T	CPM
Isolate 2	10	R	R	S	S	I	R	S	CPM	CIP, C-T
Patient 2											N
Isolate 1	0	S	S	S	S	S	S	S	CXM	P-T
Isolate 2	6	R	R	S	S	S	R	S	P-T	MPM
Patient 3											N
Isolate 1	0	S	S	S	S	S	S	S	None	P-T
Isolate 2	4	S	S	S	S	S	S	S	P-T	P-T
Patient 4											N
Isolate 1	0	S	S	S	S	S	S	S	CXM	P-T
Isolate 2	3	ND	ND	ND	ND	ND	ND	ND	P-T
Patient 5											N
Isolate 1	0	S	S	S	S	S	S	S	None	CPM
Isolate 2	4	S	S	S	S	S	S	S	CPM	CPM, CIP
Patient 6											N
Isolate 1	0	S	S	S	S	S	S	S	CTX	CPM
Isolate 2	1	S	S	S	S	S	S	S	CPM	CPM
Isolate 3	4	S	S	S	S	S	S	S	CPM	CPM
Isolate 4	5	S	S	S	S	S	S	S	CPM	CPM
Isolate 5	7	S	S	S	S	S	S	S	CPM	CPM
Isolate 6	8	S	S	S	S	S	S	S	CPM	CAZ
Isolate 7	10	S	S	S	S	S	S	S	CAZ	CAZ, CIP
Patient 7											N
Isolate 1	0	S	S	S	S	S	S	S	None	CPM
Isolate 2	10	S	S	S	S	S	S	S	CPM	CPM,CIP
Isolate 3	12	S	S	S	S	S	S	S	CPM, CIP	CIP
Patient 8											N
Isolate 1	0	S	S	S	S	S	S	S	None	CPM
Isolate 2	4	S	S	S	S	S	S	S	CPM	P-T
Abbreviations: BSI, bloodstream infections; HCT, hematopoetic cell transplant; HM, hematologic malinancy; M, male; F, female; CPM,
cefepime; CIP, ciprofloxacin; CAZ, ceftazidime;GM, Gentamicin, MPM, meropenem; P-T, piperacillin-tazobactam; TB,
Tobramycin; S, susceptible; I, intermediate; R, resistant; ND, not done; CXM, cefuroxime
a Change from susceptible to nonsusceptible categorization is shown in bold italics
